# Supplementary material for: Rice Husk Ash Geopolymers Modified with Fe3O4 or ZnTiO3/TiO2 Nanoparticles for the Adsorption and Photodegradation of Organic Dyes
Source: Nanomaterials (Basel). 2026 Mar 29;16(7):413. doi: 10.3390/nano16070413 (PMC13075101; doi:10.3390/nano16070413)
Supplement: Supplementary file 1 [file nanomaterials-16-00413-s001.zip]

Archive with 1 entries (1 files):
- nanomaterials-4183297-supplementary.pdf
